# Supplementary material for: Recovery kinetics of dual AAV-mediated human otoferlin expression
Source: Front Mol Neurosci. 2024 Jun 17;17:1376128. doi: 10.3389/fnmol.2024.1376128 (PMC11215969; doi:10.3389/fnmol.2024.1376128)
Supplement: Supplementary file 2 [file Data_Sheet_1.XLSX]

## Sheet: Sheet1
Dose:	2.5e12 Vg	2.5e12 Vg	2.5e12 Vg	2.5e12 Vg	5e11 Vg	5e11 Vg	5e11 Vg	5e11 Vg	Untreated	Untreated	Untreated	Untreated
Tissue quantity:	1 utricle	2 utricles	3 utricles	5 cristae	1 utricle	2 utricles	3 utricles	5 cristae	1 utricle	2 utricles	3 utricles	5 cristae
OTOF Rep 1 + RT Ct	26.9416	25.0802	24.0036	23.648	25.3103	24.9957	24.6903	23.5498	NaN	NaN	NaN	42.3126
OTOF Rep 2 + RT Ct	26.6792	24.494	24.0813	23.8518	24.8827	24.8218	24.7987	23.6064	NaN	NaN	NaN	43.0692
OTOF Rep 1 – RT Ct	43.9972	42.4395	41.3238	42.9625	NaN	NaN	42.5556	NaN	NaN	NaN	NaN	NaN
OTOF Rep 2 – RT Ct	NaN	NaN	NaN	NaN	NaN	43.0805	42.3747	NaN	NaN	NaN	NaN	NaN
Sox2 Rep 1 + RT Ct	27.472	25.9699	25.3575	25.2203	26.6063	25.5136	25.4569	25.1196	26.545	26.1582	25.5563	24.9161
Sox2 Rep 2 + RT Ct	27.4838	25.5889	25.4339	25.3971	26.5845	25.9815	25.594	25.0486	26.5587	26.1092	25.5561	24.9953
Sox2 Rep 1 – RT Ct	NaN	NaN	NaN	38.0138	39.3542	NaN	NaN	38.3915	NaN	NaN	NaN	NaN
Sox2 Rep 2 – RT Ct	NaN	NaN	NaN	NaN	NaN	NaN	NaN	NaN	NaN	NaN	38.6499	NaN
