# Supplementary material for: Recovery kinetics of dual AAV-mediated human otoferlin expression
Source: Front Mol Neurosci. 2024 Jun 17;17:1376128. doi: 10.3389/fnmol.2024.1376128 (PMC11215969; doi:10.3389/fnmol.2024.1376128)
Supplement: Supplementary file 3 [file Data_Sheet_2.XLSX]

## Sheet: Sheet1
Sample	Group	Dose
G1-1	group 1	3e10
G1-2	group 1	3e10
G2-1	group 2	1e11
G2-2	group 2	1e11
G3-1	group 3	3e11
G3-2	group 3	3e11
G4-1	group 4	1e12
G4-2	group 4	1e12
G5-1	group 5	neg ctrl
G5-2	group 5	neg ctrl
G1-3	group 1	3e10
G1-4	group 1	3e10
G2-3	group 2	1e11
G2-4	group 2	1e11
G2-5	group 2	1e11
G3-3	group 3	3e11
G3-4	group 3	3e11
G3-5	group 3	3e11
G4-3	group 4	1e12
G4-4	group 4	1e12
G4-5	group 4	1e12
G5-3	group 5	neg ctrl
Probe				Cxcl4						hOTOF10						Eif1
Sample Num (on strip tube)	Sample	Cq1	Cq2	Mean		Sample Num (on strip tube)	Sample	Cq1	Cq2	Mean		Sample Num (on strip tube)	Sample	Cq1	Cq2	Mean
1	G1-1	25.7807	26.6166	26.1986		1	G1-1	28.7835	28.8609	28.8222		1	G1-1	25.8117	25.9364	25.874
2	G1-2	26.9912	26.8683	26.9298		2	G1-2	29.6147	29.4733	29.544		2	G1-2	26.7588	26.8448	26.8018
3	G2-1	26.669	26.9477	26.8083		3	G2-1	28.8008	27.8538	28.3273		3	G2-1	26.0913	26.1134	26.1024
4	G2-2	26.0743	26.4728	26.2736		4	G2-2	28.3795	28.2197	28.2996		4	G2-2	26.2107	26.8489	26.5298
5	G3-1	25.0406	25.2034	25.122		5	G3-1	27.9086	26.9451	27.4269		5	G3-1	25.8729	26.3359	26.1044
6	G3-2	26.4932	26.7346	26.6139		6	G3-2	28.6535	27.9004	28.277		6	G3-2	27.0461	27.4402	27.2431
7	G4-1	27.4933	27.1929	27.3431		7	G4-1	25.6815	27.1486	26.415		7	G4-1	26.49	26.4444	26.4672
8	G4-2	25.4921	25.572	25.532		8	G4-2	26.485	26.1731	26.3291		8	G4-2	26.9672	26.3578	26.6625
9	G5-1	26.2209	26.3954	26.3081		9	G5-1	32.05	31.4784	31.7642		9	G5-1	27.0482	27.0025	27.0253
10	G5-2	24.7794	24.807	24.7932		10	G5-2	33.1667	32.5413	32.854		10	G5-2	24.9832	24.7409	24.862
11	G1-3	26.848	26.7655	26.8067		11	G1-3	29.1541	28.4433	28.7987		11	G1-3	26.0328	26.1316	26.0822
12	G1-4	26.3797	26.5329	26.4563		12	G1-4	29.051	28.0009	28.5259		12	G1-4	25.1224	25.1226	25.1225
13	G2-3	25.7894	25.8606	25.825		13	G2-3	27.4868	27.4845	27.4856		13	G2-3	25.5985	25.8967	25.7476
14	G2-4	26.2335	26.3508	26.2921		14	G2-4	28.6886	28.8606	28.7746		14	G2-4	25.0799	25.4108	25.2453
15	G2-5	26.8397	26.7406	26.7902		15	G2-5	28.2481	28.4247	28.3364		15	G2-5	27.136	27.0709	27.1034
16	G3-3	25.3397	25.2792	25.3095		16	G3-3	28.0722	28.024	28.0481		16	G3-3	26.0915	26.1174	26.1044
17	G3-4	26.4278	26.4601	26.4439		17	G3-4	26.987	27.1601	27.0735		17	G3-4	26.487	26.4356	26.4613
18	G3-5	25.8372	25.7354	25.7863		18	G3-5	27.2468	27.5876	27.4172		18	G3-5	25.8824	26.0541	25.9683
19	G4-3	26.0537	25.9294	25.9916		19	G4-3	26.5431	26.407	26.4751		19	G4-3	25.6634	25.6801	25.6717
20	G4-4	27.2581	27.3608	27.3094		20	G4-4	27.5282	27.4833	27.5057		20	G4-4	26.9832	27.096	27.0396
21	G4-5	25.2652	25.3646	25.3149		21	G4-5	27.1167	26.6721	26.8944		21	G4-5	25.6001	25.6009	25.6005
22	G5-3	27.915	27.9391	27.927		22	G5-3	39.3636	38.8094	39.0865		22	G5-3	27.1041	27.125	27.1146
