# Supplementary material for: Recovery kinetics of dual AAV-mediated human otoferlin expression
Source: Front Mol Neurosci. 2024 Jun 17;17:1376128. doi: 10.3389/fnmol.2024.1376128 (PMC11215969; doi:10.3389/fnmol.2024.1376128)
Supplement: Supplementary file 4 [file Data_Sheet_3.XLSX]

## Sheet: Sheet1
Sample	Group	hOTOF Ct	Cxcl14 Ct	Eif1 Ct	Lmo1 Ct
14d-1	14 DIV	26.1011	26.9081	27.6717	30.9097
14d-1	14 DIV	26.306	26.8466	27.4654	30.848
14d-2	14 DIV	25.6475	26.3516	27.396	30.4762
14d-2	14 DIV	25.4194	26.4664	27.4525	30.4526
14d-3	14 DIV	25.2665	27.018	27.2051	31.2348
14d-3	14 DIV	25.3119	27.0635	27.1279	31.031
14d-4	14 DIV	25.4482	26.286	27.5441	29.9558
14d-4	14 DIV	25.211	26.2965	27.4561	29.795
14d-5	14 DIV	25.4383	26.5558	27.0394	30.3866
14d-5	14 DIV	25.3544	26.5138	27.0749	30.6079
21d-1	21 DIV	24.9243	26.6156	27.0495	30.7969
21d-1	21 DIV	24.6614	26.251	27.0021	30.4481
21d-2	21 DIV	26.2206	27.5696	28.2431	31.5479
21d-2	21 DIV	26.2301	27.3813	28.3224	31.6903
21d-3	21 DIV	25.1931	26.2143	27.1294	30.1292
21d-3	21 DIV	25.0952	26.2833	27.0477	29.9298
21d-4	21 DIV	25.25	26.8974	27.7663	30.7998
21d-4	21 DIV	24.9792	26.7492	27.4966	30.5936
21d-5	21 DIV	26.2236	28.5399	28.8251	32.0389
21d-5	21 DIV	26.5614	28.7394	28.6825	32.5145
3d-1	3 DIV	36.0199	29.1552	29.048	33.3217
3d-1	3 DIV	35.6786	29.3223	28.8839	32.6093
3d-2	3 DIV	32.5664	26.9037	27.1576	30.023
3d-2	3 DIV	32.1492	26.8263	26.8616	30.0642
3d-3	3 DIV	32.2348	27.193	26.6792	30.2202
3d-3	3 DIV	31.5835	26.7637	26.5593	30.1095
3d-4	3 DIV	32.3249	27.0366	26.4231	30.2708
3d-4	3 DIV	32.5279	26.9753	26.6221	30.2457
7d-1	7 DIV	27.9375	26.1364	27.2577	30.1219
7d-1	7 DIV	27.4388	26.2346	27.0718	30.197
7d-2	7 DIV	27.5672	27.193	27.3226	31.2294
7d-2	7 DIV	27.7624	27.2978	27.2445	31.2461
7d-3	7 DIV	27.4384	26.0271	26.7307	30.1359
7d-3	7 DIV	27.3336	26.0965	26.5817	30.4008
7d-4	7 DIV	26.8216	25.884	26.4376	30.1049
7d-4	7 DIV	27.24	26.1186	26.5373	30.2675
7d-5	7 DIV	27.1875	25.9773	26.7262	30.0955
7d-5	7 DIV	26.9997	25.8871	26.6179	30.0849
Unt-1	Untreated ctrl	38.336	26.5548	26.5974	31.0387
Unt-1	Untreated ctrl	38.2222	27.1146	26.4874	30.8577
Unt-2	Untreated ctrl	40.1031	27.097	27.15	31.2352
Unt-2	Untreated ctrl	42.4405	27.0984	27.3057	31.1525
Unt-3	Untreated ctrl	41.1542	26.7016	26.7306	31.852
Unt-3	Untreated ctrl	41.7345	26.7795	26.8981	32.0717
Unt-4	Untreated ctrl	37.8015	27.5572	27.1106	32.0407
Unt-4	Untreated ctrl	38.2307	27.6166	27.1381	31.6876
Unt-5	Untreated ctrl	NA	26.5491	26.5701	30.3679
Unt-5	Untreated ctrl	41.0803	26.7076	26.5795	30.5315
