# Supplementary material for: Recovery kinetics of dual AAV-mediated human otoferlin expression
Source: Front Mol Neurosci. 2024 Jun 17;17:1376128. doi: 10.3389/fnmol.2024.1376128 (PMC11215969; doi:10.3389/fnmol.2024.1376128)
Supplement: Supplementary file 5 [file Data_Sheet_4.XLSX]

## Sheet: Sheet1
Amplification of Cxcl14 mRNA by RT-qPCR (Individual Ear Results)
Ratio	Probe	Ct_Rep1	Ct_Rep2	Mean Ct
1 to 1	Cxcl14	23.6385	23.6172	23.6278
1 to 1	Cxcl14	23.8634	23.876	23.8697
1 to 1	Cxcl14	23.9878	24.0198	24.0038
1 to 1	Cxcl14	23.7963	23.6801	23.7382
1 to 1	Cxcl14	24.1211	24.3125	24.2168
0.75:1.25	Cxcl14	24.7162	24.6477	24.6819
0.75:1.25	Cxcl14	24.4545	24.5793	24.5169
0.75:1.25	Cxcl14	23.4805	23.6961	23.5883
0.75:1.25	Cxcl14	25.0073	24.5507	24.779
0.75:1.25	Cxcl14	23.8736	23.2406	23.5571
1.25:0.75	Cxcl14	23.8265	24.0416	23.9341
1.25:0.75	Cxcl14	23.9271	23.8643	23.8957
1.25:0.75	Cxcl14	23.838	23.8165	23.8272
1.25:0.75	Cxcl14	24.8828	24.7098	24.7963
1.25:0.75	Cxcl14	24.0506	24.347	24.1988
Unreated	Cxcl14	24.6603	24.4773	24.5688
Unreated	Cxcl14	23.8403	23.9201	23.8802
Unreated	Cxcl14	23.6763	23.5911	23.6337
Unreated	Cxcl14	24.9705	24.9758	24.9731
Unreated	Cxcl14	25.9875	25.7944	25.891
Amplification of OTOF mRNA by RT-qPCR (Individual Ear Results)
Ratio	Probe	Ct_Rep1	Ct_Rep2	Mean Ct
1 to 1	hOTOF10	23.5616	23.3621	23.4619
1 to 1	hOTOF10	22.7265	22.9806	22.8535
1 to 1	hOTOF10	23.7338	23.6254	23.6796
1 to 1	hOTOF10	23.499	23.7008	23.5999
1 to 1	hOTOF10	23.5473	23.5611	23.5542
0.75:1.25	hOTOF10	24.7743	24.5204	24.6473
0.75:1.25	hOTOF10	23.46	23.5824	23.5212
0.75:1.25	hOTOF10	23.8295	23.4583	23.6439
0.75:1.25	hOTOF10	23.7874	23.9439	23.8656
0.75:1.25	hOTOF10	23.5441	23.5144	23.5292
1.25:0.75	hOTOF10	24.2325	24.3084	24.2704
1.25:0.75	hOTOF10	24.0029	24.0777	24.0403
1.25:0.75	hOTOF10	23.9678	23.9296	23.9487
1.25:0.75	hOTOF10	23.8943	24.0216	23.958
1.25:0.75	hOTOF10	24.0305	23.7616	23.8961
Unreated	hOTOF10	45	45	45
Unreated	hOTOF10	45	45	45
Unreated	hOTOF10	45	45	45
Unreated	hOTOF10	45	45	45
Unreated	hOTOF10	45	45	45
