# Supplementary material for: Recovery kinetics of dual AAV-mediated human otoferlin expression
Source: Front Mol Neurosci. 2024 Jun 17;17:1376128. doi: 10.3389/fnmol.2024.1376128 (PMC11215969; doi:10.3389/fnmol.2024.1376128)
Supplement: Supplementary file 6 [file Data_Sheet_5.XLSX]

## Sheet: Sheet1
Amplification of Cochlear hOTOF mRNA by RT-qPCR (Individual Animal Results)
Animal ID	Time point	Ct_Rep1	Ct_Rep2	Ct_Rep3	Ct_Rep4	Mean Ct	Calculated copies/ μg RNA
6E526C1E48	3 days	35.01	35.66	37.04	35.26	35.74	1275.76
6E52495E3E	3 days	32.37	32.71	33.57	32.78	32.86	8997.71
6E524F5427	3 days	33.63	33.56	n/a	33.36	33.52	5754.47
6E535E1676	3 days	31.84	32.66	32.92	32.13	32.39	12377.8
6E55563330	3 days	32.46	32.66	33.2	32.97	32.82	9216.86
6E543D1C4E	1 week	32.5	32.62	33.66	33.45	33.06	7852.95
6E526C6A56	1 week	28.81	28.76	29.43	28.51	28.88	133533
6E52307416	1 week	29.97	30.22	30.18	30.31	30.17	55696.1
6E56120A56	1 week	31.68	32.85	31.98	32.66	32.29	13183.2
6E555A3248	1 week	30.98	32.37	32.24	31.51	31.77	18748.1
6E52511852	2 weeks	27.16	27.67	28.07	27.74	27.66	305366
6E410A2B24	2 weeks	27.89	28.27	28.43	28.23	28.2	210796
6E536D5C75	2 weeks	28.27	29.13	29.09	28.97	28.86	134784
6E4119714E	2 weeks	26.42	26.86	27.44	26.87	26.9	511769
6E40581963	2 weeks	29.74	30.34	30.55	29.79	30.1	58135.9
6E3F474F47	4 weeks	25.76	25.87	26.31	25.35	25.82	1.05843e+06
6E40186E0B	4 weeks	26.63	27	27.06	26.41	26.77	556362
6E40772921	4 weeks	26.78	27.16	28.03	26.89	27.21	412811
6E4133473A	4 weeks	27.31	27.73	28.59	28.12	27.94	252276
6E43166B1D	4 weeks	25.53	26.31	27.84	26.9	26.64	607512
6E40605449	6 weeks	28.7	28.85	29.01	28.64	28.8	140736
6E416A553E	6 weeks	25.28	25.51	26.36	25.48	25.66	1.18509e+06
6E3F7D6F0F	6 weeks	26.09	26.53	27.06	26.54	26.56	644307
6E3F2C5020	6 weeks	26.26	26.85	27.65	27.01	26.94	496141
6E410D5D71	6 weeks	27.42	28.2	28.19	27.8	27.9	258640
6E54694303	8 weeks	25.6	25.92	26.13	25.73	25.84	1.04418e+06
6E40464A23	8 weeks	26.57	26.67	27.54	26.66	26.86	524500
6E3F550C22	8 weeks	25.41	25.86	26.13	25.47	25.71	1.14056e+06
6E422E653D	8 weeks	25.94	26.74	26.93	26.68	26.57	636494
6E526E7427	8 weeks	25.46	26.51	26.75	24.53	25.81	1.06581e+06
Amplification of Cochlear hOTOF mRNA by RT-qPCR (Group Mean Per Time Point Results)
Animal ID	Time point	Calculated copies/	Group mean copies/
		μg RNA	μg RNA
6E526C1E48	3 days	1275.76	7524.52
6E52495E3E	3 days	8997.71
6E524F5427	3 days	5754.47
6E535E1676	3 days	12377.8
6E55563330	3 days	9216.86
6E543D1C4E	1 week	7852.95	45802.7
6E526C6A56	1 week	133533
6E52307416	1 week	55696.1
6E56120A56	1 week	13183.2
6E555A3248	1 week	18748.1
6E52511852	2 weeks	305366	244170
6E410A2B24	2 weeks	210796
6E536D5C75	2 weeks	134784
6E4119714E	2 weeks	511769
6E40581963	2 weeks	58135.9
6E3F474F47	4 weeks	1.05843e+06	577478
6E40186E0B	4 weeks	556362
6E40772921	4 weeks	412811
6E4133473A	4 weeks	252276
6E43166B1D	4 weeks	607512
6E40605449	6 weeks	140736	544983
6E416A553E	6 weeks	1.18509e+06
6E3F7D6F0F	6 weeks	644307
6E3F2C5020	6 weeks	496141
6E410D5D71	6 weeks	258640
6E54694303	8 weeks	1.04418e+06	882307
6E40464A23	8 weeks	524500
6E3F550C22	8 weeks	1.14056e+06
6E422E653D	8 weeks	636494
6E526E7427	8 weeks	1.06581e+06
Amplification of hOTOF Synthetic Template Standard Curve
Template copies	Ct_rep1	Ct_rep2	Ct_rep3	Ct_rep4
4150000000	5.33	5.58	5.05	4.82
415000000	10.02	10.03	9.99	9.92
41500000	13	13.17	12.59	12.86
4150000	16.21	16.77	15.46	16.01
415000	19.5	19.67	18.88	19.11
41500	22.99	22.96	22.19	22.52
4147.45	26.02	26.46	24.64	25.31
414.75	30.76	31.1	28.58	29.18
41.47	33.08	33.78	31.7	31.89
4.15	36.76	36.01	34.86	38.8
Standard Curve of hOTOF Synthetic Template
